# Supplementary material for: Changes in Expression of Complement Components in the Ovine Spleen during Early Pregnancy
Source: Animals (Basel). 2021 Nov 8;11(11):3183. doi: 10.3390/ani11113183 (PMC8614503; doi:10.3390/ani11113183)
Supplement: Supplementary file 1 [file animals-11-03183-s001.zip]

Archive with 3 entries (3 files):
- Figure S1 Full figure of WB.pdf
- Table S1 Primers.pdf
- Table S2 antibodies.pdf
